# Supplementary material for: The Benefits of Water from Nitrodi’s Spring: The In Vitro Studies Leading the Potential Clinical Applications
Source: Int J Mol Sci. 2023 Sep 5;24(18):13685. doi: 10.3390/ijms241813685 (PMC10531131; doi:10.3390/ijms241813685)
Supplement: Supplementary file 1 [file ijms-24-13685-s001.zip]

Archive with 1 entries (1 files):
- ijms-2553747-supplementary.pdf
